# Supplementary material for: Hierarchical TiO2 Layers Prepared by Plasma Jets
Source: Nanomaterials (Basel). 2021 Nov 30;11(12):3254. doi: 10.3390/nano11123254 (PMC8706491; doi:10.3390/nano11123254)
Supplement: Supplementary file 1 [file nanomaterials-11-03254-s001.zip]

Archive with 1 entries (1 files):
- nanomaterials-1459123-supplementary.pdf
